# Supplementary material for: Expression of Concern: Lipoprotein Receptor LRP1 Regulates Leptin Signaling and Energy Homeostasis in the Adult Central Nervous System
Source: PLoS Biol. 2025 Dec 1;23(12):e3003528. doi: 10.1371/journal.pbio.3003528 (PMC12668545; doi:10.1371/journal.pbio.3003528)
Supplement: S1 File — (ZIP) [file pbio.3003528.s001.zip]

Archive with 10 entries (10 files):
- Fig 2J Actin Direct WB blot and Fig S4A Actin WB blot.jpg
- Fig 2J LRP1 Direct WB blot and Fig S4A LRP1 WB blot.jpg
- Fig 2K LRP1 WB blot and Figure 2K LRP1 Direct WB blot.jpg
- Figure 2H.pdf
- Figure 2J.pdf
- Figure S1.pptx
- Figure S6A.pdf
- Figure S6C.pdf
- Figure S6D.pdf
- Figure S8A.pdf
